# Supplementary material for: Chronic Effects of a Dynamic Stretching and Core Stability Exercise Protocol on Physical Performance in U-16 Volleyball Players
Source: Sports (Basel). 2025 Nov 20;13(11):413. doi: 10.3390/sports13110413 (PMC12656671; doi:10.3390/sports13110413)
Supplement: Supplementary file 1 [file sports-13-00413-s001.zip]

Archive with 1 entries (1 files):
- sports-3950385-supplementary.pdf
